# Supplementary material for: Mouse primary microglia respond differently to LPS and poly(I:C) in vitro
Source: Sci Rep. 2021 May 17;11:10447. doi: 10.1038/s41598-021-89777-1 (PMC8129154; doi:10.1038/s41598-021-89777-1)
Supplement: Supplementary file 2 — Supplementary Information 2. [file 41598_2021_89777_MOESM2_ESM.xlsx]

## Sheet: Title
Mouse primary microglia respond differently to LPS and poly(I:C) in vitro
Yingbo He1,*, Natalie Taylor1, Xiang Yao2, Anindya Bhattacharya1
1 Janssen Research & Development, LLC., Neuroimmunology Drug Discovery, San Diego, California
2 Janssen Research & Development, LLC., NonClinical Safety, San Diego, California
*Address correspondence to Yingbo He, Janssen Research & Development, LLC., Neuroimmunology Drug Discovery, 3210 Merryfield Row, San Diego, CA 92121. E-mail: yhe50@its.jnj.com

## Sheet: LPS down-polyIC down
GeneName	LPS vs Vehicle.Log2 Fold Change	LPS vs Vehicle.RawPvalue	LPS vs Vehicle.FDR_BH	LPS vs Vehicle Max.TPM	polyIC vs Vehicle.Log2 Fold Change	polyIC vs Vehicle.RawPvalue	polyIC vs Vehicle.FDR_BH	polyIC vs Vehicle.Max.TPM	LPS vs polyIC.Log2 Fold Change	LPS vs polyIC.RawPvalue	LPS vs polyIC.FDR_BH	LPS vs polyIC.Max.TPM	TPM.mM_LPS_2016	TPM.mM_polyIC_2019	TPM.mM_V_2016	TPM.mM_V_2019	GENE_NAME	TYPEOFGENE	Location	Family
Plau	-4.2779	1.3638e-146	4.7027e-144	506.931	-2.2798	5.6852e-42	1.0468e-40	508.286	-2.1662	4.9009e-36	2.0453e-34	76.7541	17.662	76.7541	506.931	508.286	plasminogen activator, urokinase	protein-coding	Extracellular Space	peptidase
Cd28	-4.3573	7.0086e-59	3.6506e-57	31.7421	-2.5215	1.2113e-19	9.4759e-19	36.9046	-2.2976	1.1382e-15	1.1927e-14	4.6006	0.8292	4.6006	31.7421	36.9046	CD28 antigen	protein-coding	Plasma Membrane	transmembrane receptor
Cbfa2t3	-3.5761	1.6695e-17	1.5789e-16	0.7994	-2.646	1.3736e-08	5.2752e-08	1.2583	-2.0789	3.863e-06	1.4931e-05	0.1422	0.0071	0.1422	0.7994	1.2583	core-binding factor, runt domain, alpha subunit 2, translocated to, 3 (human)	protein-coding	Nucleus	transcription regulator
Gm5086	-4.0849	5.346e-30	9.7638e-29	8.1543	-3.2466	3.3794e-17	2.317e-16	8.7507	-1.3892	0.0004	0.0011	0.6524	0.1536	0.6524	8.1543	8.7507	predicted gene 5086	ncRNA	Other	other
Crip1	-3.8452	1.1383e-45	3.8106e-44	171.775	-3.0862	3.1361e-28	3.5807e-27	287.557	-1.6293	5.8633e-07	2.5107e-06	23.8467	6.5023	23.8467	171.775	287.557	cysteine-rich protein 1 (intestinal)	protein-coding	Cytoplasm	other
Shisa9	-3.7322	1.0572e-37	2.6571e-36	4.9119	-3.0814	5.7231e-24	5.4682e-23	4.6812	-0.8858	0.0041	0.0099	0.4025	0.1985	0.4025	4.9119	4.6812	shisa family member 9	protein-coding	Plasma Membrane	other
BC021767	-4.117	5.0681e-39	1.332e-37	5.8048	-3.5238	9.8689e-24	9.3188e-23	4.0064	-0.3842	0.303	0.413	0.2515	0.1607	0.2515	5.8048	4.0064	cingulin pseudogene	pseudo	Other	other
Acta1	-3.4099	1.7484e-11	1.0445e-10	1.4132	-2.891	4.6877e-05	0.0001	0.3892	0.8156	0.1187	0.1936	0.0232	0.0232	0.0154	1.4132	0.3892	actin, alpha 1, skeletal muscle	protein-coding	Cytoplasm	other
Tk1	-3.3411	8.64e-27	1.3641e-25	10.0991	-2.9291	1.0271e-18	7.6527e-18	10.8267	-0.8154	0.0149	0.0316	1.0251	0.5234	1.0251	10.0991	10.8267	thymidine kinase 1	protein-coding	Cytoplasm	kinase
Itgb3	-3.3604	2.5169e-33	5.292e-32	13.6869	-2.9569	9.112e-24	8.6281e-23	14.4377	-0.7081	0.015	0.0319	1.2988	0.7872	1.2988	13.6869	14.4377	integrin beta 3	protein-coding	Plasma Membrane	transmembrane receptor
Nanos1	-5.1467	7.8675e-143	2.3797e-140	35.0811	-4.7946	1.1371e-126	1.5643e-124	57.9517	-1.1624	4.9112e-05	0.0002	1.5111	0.6065	1.5111	35.0811	57.9517	nanos C2HC-type zinc finger 1	protein-coding	Cytoplasm	translation regulator
Cmbl	-3.6733	3.645e-30	6.7068e-29	4.6102	-3.3231	2.1402e-16	1.4053e-15	2.5632	0.2023	0.6454	0.7359	0.1788	0.1788	0.1761	4.6102	2.5632	carboxymethylenebutenolidase-like (Pseudomonas)	protein-coding	Cytoplasm	enzyme
Nat8l	-3.3712	3.9904e-138	1.0921e-135	9.3934	-3.0618	3.6041e-125	4.7275e-123	14.3854	-1.0028	2.1313e-05	7.4628e-05	1.2835	0.6378	1.2835	9.3934	14.3854	N-acetyltransferase 8-like	protein-coding	Cytoplasm	enzyme
Itga6	-3.3313	3.783e-154	1.5168e-151	129.644	-3.0255	7.3501e-126	9.8708e-124	176.351	-0.8534	6.7476e-06	2.5355e-05	15.9215	9.2034	15.9215	129.644	176.351	integrin alpha 6	protein-coding	Plasma Membrane	transmembrane receptor
Hpgd	-6.778	9.28e-155	3.8094e-152	174.546	-6.5259	6.2497e-135	9.8833e-133	228.837	-0.902	0.0028	0.0071	1.7404	0.7603	1.7404	174.546	228.837	hydroxyprostaglandin dehydrogenase 15 (NAD)	protein-coding	Cytoplasm	enzyme
Sult1a1	-3.9669	1.3087e-30	2.45e-29	4.2791	-3.7274	3.2641e-19	2.4857e-18	3.1234	-0.2219	0.6078	0.7038	0.153	0.1037	0.153	4.2791	3.1234	sulfotransferase family 1A, phenol-preferring, member 1	protein-coding	Cytoplasm	enzyme
Lama3	-4.0003	4.622e-74	3.4798e-72	2.8707	-3.761	1.0445e-73	4.2484e-72	5.287	-1.2611	0.0003	0.0008	0.4478	0.1364	0.4478	2.8707	5.287	laminin, alpha 3	protein-coding	Extracellular Space	other
St6gal1	-3.6166	3.3097e-127	6.8749e-125	64.1748	-3.4508	2.3476e-113	2.2961e-111	75.2192	-0.5582	0.0023	0.0058	5.1416	3.7234	5.1416	64.1748	75.2192	beta galactoside alpha 2,6 sialyltransferase 1	protein-coding	Cytoplasm	enzyme
Arhgap19	-3.8148	6.6243e-130	1.4642e-127	58.973	-3.7047	1.3899e-118	1.5272e-116	63.1741	-0.367	0.0359	0.0689	3.5316	2.9068	3.5316	58.973	63.1741	Rho GTPase activating protein 19	protein-coding	Cytoplasm	other
Gpr34	-4.6614	9.3326e-27	1.4708e-25	44.928	-4.5838	1.0837e-19	8.501e-19	41.8209	-0.9343	0.0185	0.0385	1.0087	0.3319	1.0087	44.928	41.8209	G protein-coupled receptor 34	protein-coding	Plasma Membrane	G-protein coupled receptor
Gprc5c	-3.2127	2.2848e-16	1.9966e-15	2.1537	-3.1699	2.5138e-13	1.373e-12	3.6352	-1.1723	0.0068	0.0156	0.3318	0.1113	0.3318	2.1537	3.6352	G protein-coupled receptor, family C, group 5, member C	protein-coding	Plasma Membrane	G-protein coupled receptor
Zfyve28	-3.5674	5.368e-49	2.0431e-47	7.386	-3.6233	4.9382e-45	9.9595e-44	7.5944	-0.213	0.4283	0.5403	0.4398	0.387	0.4398	7.386	7.5944	zinc finger, FYVE domain containing 28	protein-coding	Cytoplasm	other
Cx3cr1	-3.2983	4.5827e-13	3.09e-12	189.887	-3.4218	1.3453e-10	6.0493e-10	243.13	-0.7781	0.0786	0.1369	13.7924	4.5728	13.7924	189.887	243.13	chemokine (C-X3-C motif) receptor 1	protein-coding	Plasma Membrane	G-protein coupled receptor
Matk	-3.7465	2.4756e-23	3.2757e-22	4.2931	-3.9227	7.5702e-20	5.997e-19	5.3025	-0.5386	0.2062	0.3046	0.2235	0.1094	0.2235	4.2931	5.3025	megakaryocyte-associated tyrosine kinase	protein-coding	Cytoplasm	kinase
Gas6	-3.2551	8.9709e-112	1.4321e-109	858.445	-3.4392	2.9519e-121	3.4687e-119	1161.59	-0.3776	0.0593	0.1074	78.4047	63.5823	78.4047	858.445	1161.59	growth arrest specific 6	protein-coding	Extracellular Space	growth factor
Adssl1	-3.0839	9.6071e-53	4.1617e-51	86.5514	-3.35	4.6145e-58	1.3324e-56	93.9958	-0.0197	0.9281	0.9578	6.9501	6.9501	6.6206	86.5514	93.9958	adenylosuccinate synthetase like 1	protein-coding	Cytoplasm	enzyme
St8sia4	-3.0548	1.4547e-35	3.3045e-34	19.1328	-3.3835	6.7036e-40	1.1586e-38	27.0672	-0.33	0.2491	0.3533	2.0876	1.4663	2.0876	19.1328	27.0672	ST8 alpha-N-acetyl-neuraminide alpha-2,8-sialyltransferase 4	protein-coding	Cytoplasm	enzyme
Rapsn	-3.5296	4.689e-22	5.8497e-21	3.1904	-3.8628	1.5612e-17	1.0921e-16	2.6725	0.1763	0.6858	0.7701	0.1178	0.1178	0.1084	3.1904	2.6725	receptor-associated protein of the synapse	protein-coding	Plasma Membrane	other
Rtn4rl1	-3.4039	4.946e-56	2.3556e-54	31.8468	-3.7437	1.8319e-62	5.961e-61	38.0875	-0.0867	0.7232	0.8008	2.0563	1.9677	2.0563	31.8468	38.0875	reticulon 4 receptor-like 1	protein-coding	Plasma Membrane	other
Slco2b1	-6.2546	1.5689e-57	7.773e-56	41.6374	-6.5948	4.3103e-50	9.9096e-49	48.9012	-0.8669	0.0192	0.0397	0.2896	0.0988	0.2896	41.6374	48.9012	solute carrier organic anion transporter family, member 2b1	protein-coding	Plasma Membrane	transporter
Mrc1	-4.094	4.6167e-35	1.0284e-33	73.9168	-4.5091	4.6702e-36	7.145e-35	55.4667	0.4569	0.1291	0.2081	2.2613	2.2613	1.573	73.9168	55.4667	mannose receptor, C type 1	protein-coding	Plasma Membrane	transmembrane receptor
Rasgrp3	-4.6192	1.9214e-89	1.9372e-87	109.146	-5.1656	7.2567e-103	5.4332e-101	138.516	0.0132	0.9596	0.9795	2.767	2.7091	2.767	109.146	138.516	RAS, guanyl releasing protein 3	protein-coding	Cytoplasm	other
Mamdc2	-4.3054	3.4358e-94	4.0024e-92	98.3402	-4.8787	1.6426e-112	1.5527e-110	139.239	-0.0695	0.7852	0.8497	3.3414	3.2186	3.3414	98.3402	139.239	MAM domain containing 2	protein-coding	Extracellular Space	other
Adcy3	-3.4491	6.7216e-55	3.0821e-53	39.9341	-4.04	1.2906e-69	4.9519e-68	59.02	-0.1583	0.5691	0.67	2.569	2.3404	2.569	39.9341	59.02	adenylate cyclase 3	protein-coding	Plasma Membrane	enzyme
Stab2	-3.1215	1.3044e-13	9.1944e-13	0.939	-3.8026	3.5135e-14	2.0305e-13	1.0769	0.043	0.9238	0.9549	0.0463	0.0386	0.0463	0.939	1.0769	stabilin 2	protein-coding	Plasma Membrane	transmembrane receptor
Kntc1	-3.2912	3.7317e-21	4.4189e-20	2.1814	-4.0022	7.0404e-25	7.0242e-24	3.2549	-0.1571	0.6878	0.7717	0.1385	0.1072	0.1385	2.1814	3.2549	kinetochore associated 1	protein-coding	Nucleus	other
Bmyc	-2.7498	6.8615e-33	1.4117e-31	29.9987	-3.5321	4.3899e-48	9.499e-47	48.4625	-0.0242	0.9387	0.9653	2.9943	2.8942	2.9943	29.9987	48.4625	brain expressed myelocytomatosis oncogene	protein-coding	Nucleus	other
Cfh	-3.5878	1.9821e-141	5.7921e-139	145.339	-4.5242	1.6597e-215	1.1234e-212	229.881	0.1668	0.4768	0.5857	8.5026	8.5026	7.2311	145.339	229.881	complement component factor h	protein-coding	Extracellular Space	other
Slc9a9	-4.3089	8.108e-93	9.0772e-91	40.2591	-5.2719	2.8572e-120	3.2889e-118	47.1827	0.5367	0.0306	0.06	1.3069	1.3069	0.8784	40.2591	47.1827	solute carrier family 9 (sodium/hydrogen exchanger), member 9	protein-coding	Cytoplasm	transporter
Rnf150	-4.1919	7.4776e-70	4.9585e-68	19.7411	-5.2	1.1565e-92	6.915e-91	18.7828	0.8571	0.0008	0.0023	0.6867	0.6867	0.3499	19.7411	18.7828	ring finger protein 150	protein-coding	Other	peptidase
Tox2	-3.0519	9.0603e-12	5.5393e-11	11.5539	-4.0813	6.5578e-15	3.956e-14	25.1185	-0.3987	0.3971	0.5101	0.8921	0.3552	0.8921	11.5539	25.1185	TOX high mobility group box family member 2	protein-coding	Nucleus	transcription regulator
Pcp4l1	-2.8371	5.2656e-24	7.3036e-23	42.7126	-3.9373	3.1773e-38	5.2147e-37	40.2126	0.9611	0.0011	0.0031	3.8606	3.8606	1.775	42.7126	40.2126	Purkinje cell protein 4-like 1	protein-coding	Other	other
Abcg3	-3.1279	3.5554e-15	2.808e-14	4.1748	-4.4503	3.0918e-19	2.3598e-18	2.863	1.5167	0.0007	0.002	0.2516	0.2516	0.0681	4.1748	2.863	ATP binding cassette subfamily G member 3	protein-coding	Plasma Membrane	transporter
Epor	-3.226	9.1999e-55	4.2073e-53	6.1486	-4.562	4.7942e-66	1.6901e-64	8.1824	0.7381	0.0225	0.0458	0.4339	0.4339	0.2418	6.1486	8.1824	erythropoietin receptor	protein-coding	Plasma Membrane	transmembrane receptor
Fam78b	-2.4524	7.1676e-24	9.8233e-23	4.9064	-3.861	1.7997e-42	3.365e-41	4.2695	1.4088	3.8527e-07	1.6818e-06	0.6178	0.6178	0.2119	4.9064	4.2695	family with sequence similarity 78, member B	protein-coding	Other	other
Pde1c	-3.476	2.6601e-37	6.5238e-36	11.3223	-5.0255	2.4078e-63	8.0202e-62	13.61	1.1177	0.0003	0.0008	0.6793	0.6793	0.3066	11.3223	13.61	phosphodiesterase 1C	protein-coding	Cytoplasm	enzyme
Asb10	-6.3317	1.9085e-67	1.2053e-65	12.8123	-7.9039	3.2345e-54	8.3178e-53	15.7369	0.6458	0.1948	0.2908	0.0336	0.0255	0.0336	12.8123	15.7369	ankyrin repeat and SOCS box-containing 10	protein-coding	Cytoplasm	other
AF529169	-4.2173	4.4805e-40	1.232e-38	3.9134	-5.9581	3.1015e-48	6.7629e-47	5.3417	1.0098	0.0168	0.0352	0.1029	0.1029	0.0482	3.9134	5.3417	cDNA sequence AF529169	protein-coding	Other	other
Nxpe5	-3.4915	2.1448e-13	1.4827e-12	2.1956	-5.2464	1.8174e-15	1.1323e-14	1.5471	1.7766	0.0008	0.0023	0.0632	0.0632	0.0067	2.1956	1.5471	neurexophilin and PC-esterase domain family, member 5	protein-coding	Cytoplasm	other
Plekhh2	-2.4372	5.4428e-58	2.7519e-56	10.8641	-4.2954	2.6235e-142	4.6729e-140	13.9334	1.3557	9.7085e-11	6.3824e-10	1.4754	1.4754	0.5069	10.8641	13.9334	pleckstrin homology domain containing, family H (with MyTH4 domain) member 2	protein-coding	Cytoplasm	other

## Sheet: LPS up-polyIC up
GeneName	LPS vs Vehicle.Log2 Fold Change	LPS vs Vehicle.RawPvalue	LPS vs Vehicle.FDR_BH	LPS vs Vehicle Max.TPM	polyIC vs Vehicle.Log2 Fold Change	polyIC vs Vehicle.RawPvalue	polyIC vs Vehicle.FDR_BH	polyIC vs Vehicle.Max.TPM	LPS vs polyIC.Log2 Fold Change	LPS vs polyIC.RawPvalue	LPS vs polyIC.FDR_BH	LPS vs polyIC.Max.TPM	TPM.mM_LPS_2016	TPM.mM_polyIC_2019	TPM.mM_V_2016	TPM.mM_V_2019	GENE_NAME	TYPEOFGENE	Location	Family
Mlkl	3.5274	1.7163e-29	3.0538e-28	88.4591	5.4701	8.4609e-60	2.552e-58	199.136	-1.3393	3.6806e-06	1.4268e-05	199.136	88.4591	199.136	8.1057	5.0803	mixed lineage kinase domain-like	protein-coding	Cytoplasm	kinase
Ifit1	4.1237	1.1823e-24	1.6973e-23	631.101	6.044	1.0522e-40	1.8644e-39	1070.1	-1.0663	0.0103	0.0227	1070.1	631.101	1070.1	27.49	14.8538	interferon-induced protein with tetratricopeptide repeats 1	protein-coding	Cytoplasm	other
H2-Q7	4.5976	6.0137e-17	5.4714e-16	298.564	6.4476	4.7012e-20	3.7558e-19	944.068	-1.9229	0.0002	0.0006	944.068	298.564	944.068	1.1009	2.1037	histocompatibility 2, Q region locus 7	protein-coding	Plasma Membrane	other
Il1rn	3.5436	2.3324e-27	3.7759e-26	319.732	5.3011	3.6908e-51	8.7223e-50	638.651	-1.2067	6.304e-05	0.0002	638.651	319.732	638.651	28.0487	18.4731	interleukin 1 receptor antagonist	protein-coding	Extracellular Space	cytokine
Zbp1	4.0209	9.0495e-34	1.9334e-32	467.176	5.7383	1.2618e-57	3.5945e-56	735.427	-1.1761	4.9797e-05	0.0002	735.427	467.176	735.427	29.2649	18.4617	Z-DNA binding protein 1	protein-coding	Cytoplasm	other
Sema4a	4.022	1.0559e-45	3.5418e-44	19.7484	5.7081	8.3233e-83	4.1916e-81	80.2546	-2.1228	1.1381e-12	9.1337e-12	80.2546	19.7484	80.2546	1.3393	1.8163	sema domain, immunoglobulin domain (Ig), transmembrane domain (TM) and short cytoplasmic domain, (semaphorin) 4A	protein-coding	Plasma Membrane	other
Ccr7	4.756	7.1578e-20	7.8805e-19	8.9385	6.4285	6.7111e-23	6.0759e-22	8.37	-0.6616	0.1823	0.2763	8.9385	8.9385	8.37	0.0713	0.0118	chemokine (C-C motif) receptor 7	protein-coding	Plasma Membrane	G-protein coupled receptor
Fgl2	4.0342	1.2985e-23	1.7436e-22	82.6107	5.6979	3.5251e-36	5.4324e-35	109.661	-0.7665	0.0624	0.1122	109.661	82.6107	109.661	3.7702	1.9937	fibrinogen-like protein 2	protein-coding	Extracellular Space	peptidase
Traf1	6.2052	6.1577e-74	4.6159e-72	145.925	7.8299	2.0275e-96	1.3246e-94	128.614	-0.2775	0.4489	0.5602	145.925	145.925	128.614	1.4625	0.5629	TNF receptor-associated factor 1	protein-coding	Cytoplasm	other
Phf11d	4.0612	2.922e-86	2.7085e-84	217.486	5.6688	1.161e-156	2.8066e-154	468.736	-1.2735	6.4882e-09	3.455e-08	468.736	217.486	468.736	15.7048	11.5895	PHD finger protein 11D	protein-coding	Nucleus	other
H2-M2	6.0175	9.4179e-140	2.6189e-137	414.393	7.6131	5.6848e-208	3.006e-205	1367.64	-1.9005	8.81e-14	7.8995e-13	1367.64	414.393	1367.64	6.9223	8.3346	histocompatibility 2, M region locus 2	protein-coding	Plasma Membrane	other
Usp18	4.4753	1.1848e-48	4.4505e-47	462.201	5.9441	1.8534e-74	7.7053e-73	879.685	-1.1209	1.7597e-05	6.2342e-05	879.685	462.201	879.685	20.953	16.21	ubiquitin specific peptidase 18	protein-coding	Cytoplasm	peptidase
Herc6	3.6546	5.1341e-82	4.4039e-80	151.616	5.0943	4.761e-150	9.8244e-148	318.621	-1.232	5.0185e-10	3.0777e-09	318.621	151.616	318.621	14.8763	11.9311	hect domain and RLD 6	protein-coding	Cytoplasm	enzyme
Nupr1	4.6654	1.7614e-202	1.6871e-199	328.211	6.1023	0	0	710.952	-1.2752	7.1535e-17	8.3213e-16	710.952	328.211	710.952	16.3117	13.5118	nuclear protein transcription regulator 1	protein-coding	Nucleus	transcription regulator
Acod1	8.2123	0	0	1722.88	9.5088	0	0	3475.85	-1.2422	2.2404e-09	1.269e-08	3475.85	1722.88	3475.85	6.2641	5.8128	aconitate decarboxylase 1	protein-coding	Cytoplasm	enzyme
Ptges	5.291	3.9768e-93	4.4813e-91	135.192	6.5865	7.2249e-130	1.036e-127	197.889	-0.7712	0.0053	0.0124	197.889	135.192	197.889	3.6712	2.4456	prostaglandin E synthase	protein-coding	Cytoplasm	enzyme
Cd274	4.2949	1.2279e-127	2.6137e-125	325.356	5.4799	3.929e-198	1.8995e-195	677.933	-1.2367	1.5561e-11	1.1159e-10	677.933	325.356	677.933	20.4236	19.7465	CD274 antigen	protein-coding	Plasma Membrane	enzyme
H2-Q9	4.8937	4.5191e-21	5.322e-20	184.314	6.0344	5.8552e-21	4.8758e-20	274.327	-1.102	0.0245	0.0494	274.327	184.314	274.327	1.3444	1.7522	histocompatibility 2, Q region locus 9	protein-coding	Plasma Membrane	other
Hdc	5.4139	1.1351e-42	3.4456e-41	7.9355	6.4368	2.3241e-48	5.1006e-47	10.4096	-0.737	0.0358	0.0688	10.4096	7.9355	10.4096	0.1257	0.0981	histidine decarboxylase	protein-coding	Cytoplasm	enzyme
Ccl5	6.0209	5.4166e-34	1.1674e-32	22935.5	6.972	2.662e-31	3.4464e-30	29586.4	-1.0559	0.0357	0.0686	29586.4	22935.5	29586.4	75.4018	108.494	chemokine (C-C motif) ligand 5	protein-coding	Extracellular Space	cytokine
H2-Q5	5.5441	1.1068e-131	2.5443e-129	53.4525	6.474	2.8917e-178	1.0874e-175	117.238	-1.3064	5.3122e-09	2.8713e-08	117.238	53.4525	117.238	1.2939	1.6419	histocompatibility 2, Q region locus 5	pseudo	Other	other
Serpina3f	5.3226	4.3056e-27	6.8797e-26	4.9826	6.2371	5.0108e-30	6.1798e-29	13.8697	-1.7294	0.0003	0.0008	13.8697	4.9826	13.8697	0.0445	0.1214	serine (or cysteine) peptidase inhibitor, clade A, member 3F	protein-coding	Cytoplasm	other
Slamf7	6.4934	4.2297e-186	3.0385e-183	189.902	7.3999	2.9297e-228	2.7541e-225	381.747	-1.2456	2.5733e-07	1.1464e-06	381.747	189.902	381.747	2.3485	2.8162	SLAM family member 7	protein-coding	Plasma Membrane	other
Fam3b	4.0151	1.7882e-12	1.1573e-11	1.1189	4.8733	2.6059e-14	1.5158e-13	2.0789	-1.2013	0.006	0.0139	2.0789	1.1189	2.0789	0	0.0277	family with sequence similarity 3, member B	protein-coding	Extracellular Space	cytokine
Ccl22	5.3632	1.0487e-22	1.3432e-21	347.001	6.1549	1.1033e-18	8.2097e-18	175.27	-0.3509	0.4902	0.598	347.001	347.001	175.27	0.1044	0.0652	chemokine (C-C motif) ligand 22	protein-coding	Extracellular Space	cytokine
Clec4e	6.9935	7.7098e-207	8.8616e-204	880.518	7.7829	6.6888e-240	8.0844e-237	1617.1	-1.118	6.6132e-06	2.4883e-05	1617.1	880.518	1617.1	7.3431	8.8834	C-type lectin domain family 4, member e	protein-coding	Plasma Membrane	other
Il27	7.5798	3.1311e-111	4.9526e-109	80.7299	8.2048	4.6477e-117	4.9152e-115	100.199	-0.6058	0.0131	0.0282	100.199	80.7299	100.199	0.3025	0.2983	interleukin 27	protein-coding	Extracellular Space	cytokine
Socs1	4.4242	2.2865e-94	2.6817e-92	31.8025	5.049	1.034e-116	1.0668e-114	47.4002	-0.7375	0.0002	0.0005	47.4002	31.8025	47.4002	1.684	1.8138	suppressor of cytokine signaling 1	protein-coding	Cytoplasm	other
Cd40	7.0697	1.3098e-89	1.3284e-87	376.692	7.6656	6.0653e-89	3.3214e-87	392.086	-0.4344	0.1549	0.2421	392.086	376.692	392.086	1.9005	1.9091	CD40 antigen	protein-coding	Plasma Membrane	transmembrane receptor
Fpr2	5.7402	4.8619e-65	2.9207e-63	180.457	6.2857	7.8026e-67	2.7854e-65	198.243	-0.4497	0.1228	0.1993	198.243	180.457	198.243	2.7773	2.7158	formyl peptide receptor 2	protein-coding	Plasma Membrane	G-protein coupled receptor
H2-T10	4.6005	1.8876e-90	1.9724e-88	24.9784	4.9019	2.0393e-89	1.1426e-87	17.1781	0.2738	0.2663	0.3724	24.9784	24.9784	17.1781	1.1628	0.7185	histocompatibility 2, T region locus 10	protein-coding	Other	other
Mir155hg	6.9113	2.1387e-100	2.8807e-98	26.3906	7.1991	4.3285e-101	3.1035e-99	28.6934	-0.344	0.1038	0.1732	28.6934	26.3906	28.6934	0.1812	0.1782	Mir155 host gene (non-protein coding)	ncRNA	Other	other
Bcl2a1a	6.3314	5.7635e-49	2.1839e-47	878.411	6.5907	1.438e-40	2.5294e-39	369.38	0.4734	0.2587	0.364	878.411	878.411	369.38	4.5349	2.9869	B cell leukemia/lymphoma 2 related protein A1a	protein-coding	Cytoplasm	other
Olfr433	4.2551	3.9478e-15	3.1065e-14	1.4493	4.5016	6.9167e-16	4.4115e-15	2.3797	-1.0116	0.0124	0.0267	2.3797	1.4493	2.3797	0.0124	0.0797	olfactory receptor 433	protein-coding	Plasma Membrane	G-protein coupled receptor
Adora2a	9.2088	4.1181e-191	3.3809e-188	70.4247	9.4087	4.084e-165	1.234e-162	58.3755	0.0359	0.8603	0.909	70.4247	70.4247	58.3755	0.0902	0.0666	adenosine A2a receptor	protein-coding	Plasma Membrane	G-protein coupled receptor
Tma16	4.5596	4.0101e-141	1.1523e-138	366.998	4.6452	5.3577e-139	9.1573e-137	279.005	0.1713	0.3617	0.4737	366.998	366.998	279.005	18.9011	14.7284	translation machinery associated 16	protein-coding	Nucleus	other
Tcp10b	4.3657	4.2399e-30	7.7683e-29	3.0439	4.2641	2.7135e-27	2.9952e-26	3.0813	-0.3178	0.3111	0.4216	3.0813	3.0439	3.0813	0.1237	0.1764	t-complex protein 10b	protein-coding	Cytoplasm	enzyme
Cd69	6.6961	8.126e-155	3.5025e-152	414.219	6.4853	5.161e-135	8.2387e-133	356.032	-0.0984	0.713	0.7924	414.219	414.219	356.032	3.9762	4.81	CD69 antigen	protein-coding	Plasma Membrane	transmembrane receptor
Susd2	5.9107	4.2844e-85	3.9291e-83	30.7064	5.697	6.5321e-71	2.5764e-69	20.7603	0.1939	0.5059	0.6125	30.7064	30.7064	20.7603	0.4725	0.4746	sushi domain containing 2	protein-coding	Extracellular Space	other
Ptgs2os2	6.2259	3.2182e-65	1.9468e-63	12.3012	5.9166	7.7562e-51	1.8077e-49	7.1073	0.4163	0.1294	0.2083	12.3012	12.3012	7.1073	0.117	0.1052	prostaglandin-endoperoxide synthase 2, opposite strand 2	ncRNA	Other	other
Cd300e	5.1246	9.1142e-24	1.2383e-22	37.0113	4.6654	4.7567e-14	2.722e-13	20.9197	-0.0934	0.8498	0.9014	37.0113	37.0113	20.9197	0.2404	0.5058	CD300E molecule	protein-coding	Plasma Membrane	other
Slc7a11	4.8784	2.628e-132	6.123e-130	139.946	4.2567	8.1802e-96	5.263e-94	63.6505	0.8821	2.3577e-05	8.2081e-05	139.946	139.946	63.6505	5.539	4.3531	solute carrier family 7 (cationic amino acid transporter, y+ system), member 11	protein-coding	Plasma Membrane	transporter
Slamf1	4.9732	4.5306e-52	1.9145e-50	5.1626	4.3404	5.1099e-38	8.33e-37	3.2484	0.3649	0.1658	0.2557	5.1626	5.1626	3.2484	0.1495	0.185	signaling lymphocytic activation molecule family member 1	protein-coding	Plasma Membrane	transmembrane receptor
Ism1	4.5736	4.4181e-31	8.5013e-30	8.1878	3.9348	2.5798e-17	1.7825e-16	1.5108	1.6467	4.2642e-05	0.0001	8.1878	8.1878	1.5108	0.2321	0.0934	isthmin 1, angiogenesis inhibitor	protein-coding	Other	other
Grap	4.7778	1.7303e-163	8.5236e-161	165.262	4.0648	3.7417e-112	3.4788e-110	75.8609	0.9228	2.0443e-07	9.2017e-07	165.262	165.262	75.8609	7.2694	5.9114	GRB2-related adaptor protein	protein-coding	Cytoplasm	other
Klra2	5.1877	3.6862e-57	1.8055e-55	25.3442	3.8773	3.0804e-27	3.3869e-26	5.3013	1.735	3.096e-08	1.5373e-07	25.3442	25.3442	5.3013	0.5872	0.407	killer cell lectin-like receptor, subfamily A, member 2	protein-coding	Plasma Membrane	other
Gpr31b	5.7241	2.4817e-127	5.2179e-125	80.3071	4.2947	3.4866e-71	1.3882e-69	33.7408	0.9733	3.5103e-05	0.0001	80.3071	80.3071	33.7408	1.6238	2.1549	G protein-coupled receptor 31, D17Leh66b region	protein-coding	Plasma Membrane	G-protein coupled receptor
Ptgs2	7.1132	7.264e-78	5.9355e-76	1339.39	5.5287	4.4479e-39	7.5264e-38	125.378	2.2313	9.5612e-08	4.4927e-07	1339.39	1339.39	125.378	4.9087	2.833	prostaglandin-endoperoxide synthase 2	protein-coding	Cytoplasm	enzyme
Dusp2	6.4689	1.3457e-106	2.0001e-104	42.6581	4.7662	6.1179e-59	1.7941e-57	16.1637	0.9961	0.0006	0.0017	42.6581	42.6581	16.1637	0.4314	0.7135	dual specificity phosphatase 2	protein-coding	Nucleus	phosphatase
Gpr18	5.2018	2.2253e-34	4.8505e-33	48.4889	3.3958	1.9582e-12	1.0053e-11	7.4597	1.9833	4.1944e-08	2.0496e-07	48.4889	48.4889	7.4597	0.6836	0.7267	G protein-coupled receptor 18	protein-coding	Plasma Membrane	G-protein coupled receptor

## Sheet: LPS up-polyIC down
GeneName	LPS vs Vehicle.Log2 Fold Change	LPS vs Vehicle.RawPvalue	LPS vs Vehicle.FDR_BH	LPS vs Vehicle Max.TPM	polyIC vs Vehicle.Log2 Fold Change	polyIC vs Vehicle.RawPvalue	polyIC vs Vehicle.FDR_BH	polyIC vs Vehicle.Max.TPM	LPS vs polyIC.Log2 Fold Change	LPS vs polyIC.RawPvalue	LPS vs polyIC.FDR_BH	LPS vs polyIC.Max.TPM	TPM.mM_LPS_2016	TPM.mM_polyIC_2019	TPM.mM_V_2016	TPM.mM_V_2019	GENE_NAME	TYPEOFGENE	Location	Family
Prickle1	3.3179	2.3808e-47	8.3943e-46	16.1837	-2.3215	2.6927e-18	1.9597e-17	2.4026	5.0884	3.6398e-74	9.4646e-72	16.1837	16.1837	0.319	1.8061	2.4026	prickle planar cell polarity protein 1	protein-coding	Nucleus	other
Eno1b	3.2383	3.1402e-08	1.3808e-07	0.0144	-1.2002	6.0309e-10	2.5868e-09	406.244	-0.1484	0.7025	0.7838	136.6	0.0144	136.6	0.0038	406.244	enolase 1B, retrotransposed	protein-coding	Cytoplasm	enzyme
Rapgef5	3.2175	4.5991e-88	4.4798e-86	64.1916	-1.152	9.6038e-12	4.7035e-11	10.5017	3.8931	2.667e-86	1.366e-83	64.1916	64.1916	3.4812	8.4889	10.5017	Rap guanine nucleotide exchange factor (GEF) 5	protein-coding	Nucleus	other
Napepld	3.1283	2.5456e-91	2.7092e-89	50.9276	-1.1445	3.2188e-12	1.6297e-11	7.6408	4.0798	9.093e-128	1.5369e-124	50.9276	50.9276	2.4667	7.2174	7.6408	N-acyl phosphatidylethanolamine phospholipase D	protein-coding	Cytoplasm	enzyme
Clec4n	2.4287	1.2095e-35	2.7619e-34	494.4	-1.2775	2.3888e-10	1.0548e-09	87.779	3.8903	4.5073e-81	1.7717e-78	494.4	494.4	26.8151	109.918	87.779	C-type lectin domain family 4, member n	protein-coding	Plasma Membrane	transmembrane receptor
Gsdme	2.2819	1.5232e-76	1.2158e-74	32.6933	-1.5234	1.5269e-25	1.5592e-24	7.7036	3.8605	1.077e-168	6.0677e-165	32.6933	32.6933	1.9437	8.6988	7.7036	gasdermin E	protein-coding	Cytoplasm	other
Clec4a2	2.2008	3.0311e-23	3.9862e-22	53.3084	-1.6852	7.7538e-13	4.0975e-12	13.2259	3.8184	1.5921e-61	2.6909e-59	53.3084	53.3084	2.9076	13.7398	13.2259	C-type lectin domain family 4, member a2	protein-coding	Plasma Membrane	transmembrane receptor
Wfdc17	1.8583	2.1226e-28	3.6019e-27	2229.46	-2.1399	3.6407e-35	5.3944e-34	552.163	4.3172	3.1336e-113	3.1156e-110	2229.46	2229.46	89.2574	767.664	552.163	WAP four-disulfide core domain 17	protein-coding	Other	other
Stap1	1.6021	1.7703e-13	1.2322e-12	252.585	-1.7076	3.8507e-14	2.2193e-13	129.649	2.8173	2.2625e-30	6.7564e-29	252.585	252.585	28.1913	101.898	129.649	signal transducing adaptor family member 1	protein-coding	Cytoplasm	other
Pkn3	1.5584	2.7006e-17	2.5182e-16	4.332	-1.1079	9.7007e-08	3.4962e-07	2.3022	2.2517	1.714e-25	3.7332e-24	4.332	4.332	0.7759	1.8867	2.3022	protein kinase N3	protein-coding	Nucleus	kinase
Lss	1.5005	3.6574e-15	2.8859e-14	19.6852	-1.2317	5.7314e-10	2.4646e-09	8.4539	2.6846	1.5462e-42	9.5035e-41	19.6852	19.6852	2.5833	8.7089	8.4539	lanosterol synthase	protein-coding	Cytoplasm	enzyme
6720489N17Rik	1.4987	3.2351e-09	1.5778e-08	4.3148	-1.4206	2.7116e-06	8.644e-06	1.3283	3.2282	1.0573e-29	3.0578e-28	4.3148	4.3148	0.3413	1.7913	1.3283	RIKEN cDNA 6720489N17 gene	protein-coding	Other	other
Prag1	1.4659	4.8361e-27	7.6848e-26	28.9848	-1.6282	8.1877e-31	1.0378e-29	18.8694	2.4591	1.6066e-34	6.1856e-33	28.9848	28.9848	4.5279	13.7194	18.8694	PEAK1 related kinase activating pseudokinase 1	protein-coding	Nucleus	kinase
Sh3bp5	1.3885	1.2683e-19	1.3779e-18	136.321	-1.0421	2.5795e-11	1.2233e-10	68.8795	2.2678	1.4232e-44	1.0076e-42	136.321	136.321	24.3519	67.5591	68.8795	SH3-domain binding protein 5 (BTK-associated)	protein-coding	Cytoplasm	other
Coro1a	1.3233	6.636e-17	6.0249e-16	658.752	-1.4843	3.5645e-20	2.868e-19	459.162	2.2254	4.7687e-27	1.1433e-25	658.752	658.752	121.322	342.542	459.162	coronin, actin binding protein 1A	protein-coding	Cytoplasm	other
5033406O09Rik	1.2595	4.8683e-06	1.6737e-05	6.6516	-1.1706	0.0002	0.0005	2.3803	2.7583	1.6138e-20	2.5116e-19	6.6516	6.6516	0.7529	3.2572	2.3803	RIKEN cDNA 5033406O09 gene	ncRNA	Other	other
Anxa1	1.2547	3.0614e-11	1.785e-10	1373.25	-1.382	9.3852e-13	4.9334e-12	625.326	2.7205	1.5362e-44	1.0818e-42	1373.25	1373.25	172.62	728.81	625.326	annexin A1	protein-coding	Plasma Membrane	enzyme
Emilin2	1.2355	2.0387e-05	6.3978e-05	23.1112	-1.8307	2.8112e-09	1.1369e-08	24.0831	1.829	3.6605e-07	1.602e-06	23.1112	23.1112	4.6826	11.8529	24.0831	elastin microfibril interfacer 2	protein-coding	Extracellular Space	other
Fgd3	1.2111	1.1714e-19	1.275e-18	87.7828	-1.0788	1.9931e-15	1.239e-14	69.2331	1.6492	1.2793e-16	1.4679e-15	87.7828	87.7828	24.3022	49.903	69.2331	FYVE, RhoGEF and PH domain containing 3	protein-coding	Cytoplasm	other
Fdps	1.1777	5.6471e-07	2.1655e-06	183.039	-1.7201	2.9405e-12	1.4942e-11	75.8524	3.1412	5.6022e-37	2.4467e-35	183.039	183.039	16.2635	97.7844	75.8524	farnesyl diphosphate synthetase	protein-coding	Cytoplasm	enzyme
Plpp5	1.1633	4.4237e-14	3.2195e-13	28.8724	-1.0516	1.719e-10	7.681e-10	15.4676	2.202	2.1696e-43	1.4268e-41	28.8724	28.8724	5.4718	16.6269	15.4676	phospholipid phosphatase 5	protein-coding	Other	phosphatase
Jazf1	1.1613	1.3851e-12	9.0151e-12	10.7469	-1.3797	8.3539e-14	4.7197e-13	4.5064	2.8472	2.2216e-49	2.0297e-47	10.7469	10.7469	1.2569	6.1689	4.5064	JAZF zinc finger 1	protein-coding	Nucleus	transcription regulator
Sez6l2	1.1544	9.8145e-05	0.0003	3.1234	-1.5173	4.4037e-06	1.3774e-05	1.741	2.4786	1.0392e-15	1.0917e-14	3.1234	3.1234	0.4366	1.6487	1.741	seizure related 6 homolog like 2	protein-coding	Cytoplasm	other
Insig1	1.1515	6.2721e-11	3.5606e-10	100.893	-1.3225	2.5994e-13	1.417e-12	67.3997	2.1516	2.7808e-28	7.242e-27	100.893	100.893	19.4901	58.2147	67.3997	insulin induced gene 1	protein-coding	Cytoplasm	other
Idi1	1.1336	0.001	0.0024	69.2331	-2.3812	2.5535e-10	1.1264e-09	25.2494	3.9227	7.3417e-36	3.034e-34	69.2331	69.2331	3.117	32.1532	25.2494	isopentenyl-diphosphate delta isomerase	protein-coding	Cytoplasm	enzyme
Pik3cg	1.0958	8.7509e-16	7.2431e-15	57.3344	-1.3223	1.2897e-21	1.106e-20	52.4387	1.6788	5.4129e-15	5.3315e-14	57.3344	57.3344	15.6461	35.3223	52.4387	phosphatidylinositol-4,5-bisphosphate 3-kinase catalytic subunit gamma	protein-coding	Cytoplasm	kinase
Akr1b8	1.0878	7.3671e-06	2.4731e-05	97.1039	-1.7031	2.6163e-11	1.2404e-10	45.9497	2.9254	1.7994e-31	5.793e-30	97.1039	97.1039	9.9574	55.5521	45.9497	aldo-keto reductase family 1, member B8	protein-coding	Cytoplasm	enzyme
Mfap3l	1.0783	1.0474e-11	6.376e-11	15.0255	-1.2956	6.0113e-15	3.634e-14	7.6253	2.514	3.6963e-51	3.7635e-49	15.0255	15.0255	2.27	9.2031	7.6253	microfibrillar-associated protein 3-like	protein-coding	Other	other
Smyd5	1.0373	2.8528e-21	3.3962e-20	41.9018	-1.2648	9.3806e-29	1.0954e-27	33.2869	1.8566	1.267e-31	4.1262e-30	41.9018	41.9018	10.3501	27.1433	33.2869	SET and MYND domain containing 5	protein-coding	Other	other
Adora3	1.0147	2.1841e-05	6.8379e-05	8.6763	-1.2516	9.2437e-07	3.0723e-06	6.6244	1.8471	1.3756e-12	1.0952e-11	8.6763	8.6763	1.9839	5.4019	6.6244	adenosine A3 receptor	protein-coding	Plasma Membrane	G-protein coupled receptor
Cyp51	1.0099	0.0001	0.0003	48.9127	-2.2053	1.0022e-15	6.3275e-15	26.9068	3.2264	1.9441e-33	6.9765e-32	48.9127	48.9127	4.0702	28.7407	26.9068	cytochrome P450, family 51	protein-coding	Cytoplasm	enzyme

## Sheet: LPS down-polyIC up
GeneName	LPS vs Vehicle.Log2 Fold Change	LPS vs Vehicle.RawPvalue	LPS vs Vehicle.FDR_BH	LPS vs Vehicle Max.TPM	polyIC vs Vehicle.Log2 Fold Change	polyIC vs Vehicle.RawPvalue	polyIC vs Vehicle.FDR_BH	polyIC vs Vehicle.Max.TPM	LPS vs polyIC.Log2 Fold Change	LPS vs polyIC.RawPvalue	LPS vs polyIC.FDR_BH	LPS vs polyIC.Max.TPM	TPM.mM_LPS_2016	TPM.mM_polyIC_2019	TPM.mM_V_2016	TPM.mM_V_2019	GENE_NAME	TYPEOFGENE	Location	Family
Cadps	-1.0267	0.0002	0.0006	2.3492	1.908	7.2816e-11	3.3418e-10	3.3215	-1.9863	1.4476e-09	8.3713e-09	3.3215	0.7795	3.3215	2.3492	1.1644	Ca2+-dependent secretion activator	protein-coding	Plasma Membrane	other
Tlr9	-1.0606	9.521e-07	3.5693e-06	10.7081	3.2094	1.3847e-48	3.0589e-47	152.739	-5.0699	3.1944e-59	4.8206e-57	152.739	3.3444	152.739	10.7081	21.2018	toll-like receptor 9	protein-coding	Plasma Membrane	transmembrane receptor
Syt8	-1.0653	0.0025	0.0056	0.9344	2.7728	3.4122e-16	2.2139e-15	5.3011	-4.0743	5.4071e-34	2.0042e-32	5.3011	0.2334	5.3011	0.9344	1.0217	synaptotagmin VIII	protein-coding	Cytoplasm	transporter
Phgdh	-1.0771	2.9862e-10	1.5939e-09	22.7998	1.3063	5.1777e-14	2.9549e-13	22.9571	-1.5649	1.6751e-10	1.0744e-09	22.9571	7.7878	22.9571	22.7998	12.2484	3-phosphoglycerate dehydrogenase	protein-coding	Cytoplasm	enzyme
Hist1h2be	-1.088	0.0083	0.017	6.3478	1.4179	0.0031	0.0068	1.604	-0.8441	0.066	0.1177	1.604	0.9639	1.604	6.3478	0.8709	histone cluster 1, H2be	protein-coding	Nucleus	other
Fhod3	-1.0913	1.8086e-06	6.5411e-06	2.3742	2.5416	1.7189e-28	1.9867e-27	8.9266	-3.5541	1.371e-54	1.6435e-52	8.9266	0.7501	8.9266	2.3742	2.0342	formin homology 2 domain containing 3	protein-coding	Nucleus	other
Iqck	-1.0933	6.6493e-07	2.5318e-06	2.7475	1.0734	6.9449e-06	2.1308e-05	1.5662	-0.7559	0.0319	0.0623	1.5662	0.924	1.5662	2.7475	0.9767	IQ motif containing K	protein-coding	Other	other
Rsph9	-1.114	1.9498e-07	7.8435e-07	8.8077	1.3415	6.6185e-10	2.8309e-09	9.0358	-1.6567	8.9781e-10	5.3338e-09	9.0358	2.8637	9.0358	8.8077	4.6995	radial spoke head 9 homolog (Chlamydomonas)	protein-coding	Other	other
Aig1	-1.14	1.058e-10	5.8767e-10	18.082	1.2393	2.2424e-12	1.146e-11	24.7634	-2.1235	6.7077e-30	1.9615e-28	24.7634	5.8936	24.7634	18.082	13.8676	androgen-induced 1	protein-coding	Other	other
Nyap2	-1.1682	0.0003	0.0007	1.194	1.0591	0.0021	0.0049	0.9215	-1.3501	0.0002	0.0005	0.9215	0.3526	0.9215	1.194	0.5929	neuronal tyrosine-phophorylated phosphoinositide 3-kinase adaptor 2	protein-coding	Other	other
Ptms	-1.1837	7.137e-18	6.9129e-17	480.097	2.0854	4.5446e-51	1.0695e-49	1646.93	-3.5059	5.012e-117	5.6475e-114	1646.93	152.51	1646.93	480.097	517.033	parathymosin	protein-coding	Cytoplasm	other
Pld4	-1.2034	8.8935e-09	4.1452e-08	91.9557	1.5478	5.5818e-13	2.9758e-12	254.785	-3.182	1.6641e-41	9.4703e-40	254.785	27.2904	254.785	91.9557	114.002	phospholipase D family, member 4	protein-coding	Extracellular Space	enzyme
Mthfsl	-1.2087	8.0597e-27	1.276e-25	87.3086	1.3074	4.2045e-32	5.6063e-31	123.728	-2.2817	3.693e-71	8.5506e-69	123.728	27.464	123.728	87.3086	67.2337	5, 10-methenyltetrahydrofolate synthetase-like	protein-coding	Cytoplasm	enzyme
Olfr111	-1.2174	1.7435e-06	6.3203e-06	9.7234	1.1637	4.9406e-06	1.5368e-05	25.6271	-3.0501	7.9856e-25	1.646e-23	25.6271	2.697	25.6271	9.7234	14.9538	olfactory receptor 111	protein-coding	Plasma Membrane	G-protein coupled receptor
Thrsp	-1.2238	0.002	0.0046	3.5968	1.2141	0.0069	0.0145	2.5336	-1.1538	0.0077	0.0175	2.5336	0.9154	2.5336	3.5968	1.3549	thyroid hormone responsive	protein-coding	Nucleus	other
Slc4a11	-1.2252	5.4744e-05	0.0002	0.9053	2.7808	5.2329e-21	4.3684e-20	4.7558	-4.1662	2.9232e-45	2.1575e-43	4.7558	0.2151	4.7558	0.9053	0.8815	solute carrier family 4, sodium bicarbonate transporter-like, member 11	protein-coding	Plasma Membrane	transporter
Ptpro	-1.2809	1.7025e-17	1.6075e-16	38.0009	1.1168	1.6507e-13	9.1491e-13	71.2532	-2.736	3.8935e-55	4.8035e-53	71.2532	11.15	71.2532	38.0009	43.9859	protein tyrosine phosphatase, receptor type, O	protein-coding	Plasma Membrane	phosphatase
Wee1	-1.3192	6.3612e-09	3.0127e-08	9.086	1.5413	2.4824e-11	1.1789e-10	23.2141	-3.2066	2.578e-40	1.3532e-38	23.2141	2.4326	23.2141	9.086	10.4475	WEE 1 homolog 1 (S. pombe)	protein-coding	Nucleus	kinase
Phlpp1	-1.3253	2.8314e-33	5.9315e-32	19.8862	1.3453	3.8248e-35	5.6572e-34	40.3812	-2.9025	9.9642e-115	1.0526e-111	40.3812	5.8073	40.3812	19.8862	21.4897	PH domain and leucine rich repeat protein phosphatase 1	protein-coding	Cytoplasm	enzyme
Gng4	-1.5124	8.2191e-05	0.0002	2.1746	1.9454	4.1298e-06	1.2953e-05	3.8797	-2.8582	4.3989e-13	3.6844e-12	3.8797	0.3914	3.8797	2.1746	1.1914	guanine nucleotide binding protein (G protein), gamma 4	protein-coding	Plasma Membrane	enzyme
Mtus1	-1.5221	1.1861e-18	1.2107e-17	10.4815	2.6933	2.365e-55	6.2724e-54	47.3315	-4.5252	1.3275e-124	1.726e-121	47.3315	2.3642	47.3315	10.4815	11.3959	mitochondrial tumor suppressor 1	protein-coding	Extracellular Space	other
Gpr162	-1.549	1.4746e-20	1.6916e-19	25.6811	2.566	1.034e-53	2.6114e-52	126.385	-4.3699	4.6948e-130	9.9189e-127	126.385	6.1161	126.385	25.6811	28.0679	G protein-coupled receptor 162	protein-coding	Plasma Membrane	G-protein coupled receptor
Inhbb	-1.5499	1.3245e-07	5.424e-07	2.8803	3.5108	3.5634e-30	4.4336e-29	10.9607	-3.7754	2.1105e-26	4.8599e-25	10.9607	0.5848	10.9607	2.8803	1.2241	inhibin beta-B	protein-coding	Extracellular Space	growth factor
Hes1	-1.5705	1.6048e-06	5.837e-06	5.6908	2.1458	5.1942e-10	2.2415e-09	12.5015	-3.2251	2.2515e-21	3.7273e-20	12.5015	1.0662	12.5015	5.6908	3.6156	hes family bHLH transcription factor 1	protein-coding	Nucleus	transcription regulator
Tspan33	-1.6055	3.0762e-17	2.8591e-16	25.9312	1.2584	3.7126e-11	1.7421e-10	86.4103	-3.6751	1.7987e-37	8.1289e-36	86.4103	5.7252	86.4103	25.9312	47.9498	tetraspanin 33	protein-coding	Plasma Membrane	other
Cd4	-1.6244	3.9773e-06	1.3842e-05	1.8055	1.8991	4.2294e-07	1.4429e-06	3.3589	-3.0301	6.5394e-17	7.628e-16	3.3589	0.306	3.3589	1.8055	1.1164	CD4 antigen	protein-coding	Plasma Membrane	transmembrane receptor
P2ry13	-1.6712	2.0293e-10	1.0978e-09	6.0197	2.4306	7.8099e-20	6.184e-19	22.7909	-4.138	1.5056e-55	1.8712e-53	22.7909	1.1426	22.7909	6.0197	5.5007	purinergic receptor P2Y, G-protein coupled 13	protein-coding	Plasma Membrane	G-protein coupled receptor
Mertk	-1.6771	3.104e-40	8.5764e-39	81.0006	1.2489	6.5046e-23	5.8921e-22	153.562	-3.1547	1.0002e-110	9.3916e-108	153.562	18.217	153.562	81.0006	86.5256	c-mer proto-oncogene tyrosine kinase	protein-coding	Plasma Membrane	kinase
Col6a3	-1.7716	6.5995e-05	0.0002	1.1483	1.3303	0.0105	0.0214	0.4631	-0.8808	0.0709	0.1253	0.4631	0.1709	0.4631	1.1483	0.2108	collagen, type VI, alpha 3	protein-coding	Extracellular Space	other
Card11	-1.7811	1.507e-07	6.1367e-07	1.085	1.5468	7.2104e-06	2.2067e-05	3.5808	-3.9784	4.1105e-29	1.1242e-27	3.5808	0.1421	3.5808	1.085	1.5339	caspase recruitment domain family, member 11	protein-coding	Cytoplasm	kinase
Masp1	-1.9165	1.0644e-17	1.0167e-16	5.1589	1.5137	9.6227e-12	4.7114e-11	9.397	-3.3518	4.0556e-50	3.8948e-48	9.397	0.8895	9.397	5.1589	4.328	mannan-binding lectin serine peptidase 1	protein-coding	Extracellular Space	peptidase
Col15a1	-2.0875	2.8631e-11	1.675e-10	1.1167	1.1802	0.0002	0.0005	1.8598	-3.4117	4.1454e-28	1.0664e-26	1.8598	0.1374	1.8598	1.1167	1.0442	collagen, type XV, alpha 1	protein-coding	Extracellular Space	other
Hist4h4	-2.2962	9.3646e-05	0.0003	3.4719	1.8365	0.0256	0.0485	0.528	-0.1425	0.7684	0.8362	0.528	0.0743	0.528	3.4719	0.0652	histone cluster 4, H4	protein-coding	Nucleus	other
Tmem86a	-2.4251	5.4399e-52	2.2876e-50	114.695	1.036	1.0455e-10	4.7468e-10	200.574	-3.7708	1.338e-97	9.8328e-95	200.574	14.632	200.574	114.695	130.152	transmembrane protein 86A	protein-coding	Other	other
P2ry12	-2.4825	1.0225e-26	1.6085e-25	6.8034	1.2105	6.4473e-08	2.3542e-07	10.243	-3.6827	1.2883e-56	1.688e-54	10.243	0.7552	10.243	6.8034	5.9177	purinergic receptor P2Y, G-protein coupled 12	protein-coding	Plasma Membrane	G-protein coupled receptor
Rpph1	-2.6281	4.0613e-08	1.7629e-07	26.2714	2.3872	4.1865e-05	0.0001	11.8344	-1.4954	0.0035	0.0086	11.8344	1.1671	11.8344	26.2714	2.3345	ribonuclease P RNA component H1	ncRNA	Other	other
Rmrp	-4.5365	1.4078e-20	1.6192e-19	70.0617	2.2449	0.0008	0.0018	1.8043	0.4549	0.3611	0.4732	1.8043	0.9752	1.8043	70.0617	0.3259	RNA component of mitochondrial RNAase P	ncRNA	Cytoplasm	other
